# Supplementary material for: Conducting Polymer-Based Gel Materials: Synthesis, Morphology, Thermal Properties, and Applications in Supercapacitors
Source: Gels. 2024 Aug 26;10(9):553. doi: 10.3390/gels10090553 (PMC11431190; doi:10.3390/gels10090553)
Supplement: Supplementary file 1 [file gels-10-00553-s001.zip]

Archive with 1 entries (1 files):
- gels-3140289-supplementary.pdf
